# Supplementary material for: Co-Exposure to Food-Grade and Nano-TiO2 with High-Fat Diet Induces Multi-Organ Injury in Liver, Intestine, Brain, and Testicles
Source: Toxics. 2026 Apr 21;14(4):350. doi: 10.3390/toxics14040350 (PMC13120316; doi:10.3390/toxics14040350)
Supplement: Supplementary file 1 [file toxics-14-00350-s001.zip]

Archive with 1 entries (1 files):
- toxics-4237816-supplementary.pdf
